# Supplementary material for: A novel substrate for arrhythmias in Chagas disease
Source: PLoS Negl Trop Dis. 2021 Jun 2;15(6):e0009421. doi: 10.1371/journal.pntd.0009421 (PMC8172059; doi:10.1371/journal.pntd.0009421)
Supplement: S1 Data — (XLSX) [file pntd.0009421.s003.xlsx]

## Sheet: Figure 1
	Control	Control	Control	Control	Control		Control	Control	Control	Control	Control		Chagas	Chagas	Chagas	Chagas	Chagas		Chagas	Chagas	Chagas	Chagas	Chagas
Frequency	02 Hz	02 Hz	02 Hz	02 Hz	02 Hz	Frequency	1 Hz	1 Hz	1 Hz	1 Hz	1 Hz	Frequency	0.5	0.9	dvdt	overshoot	resting	Frequency	0.5	0.9	dvdt	overshoot	resting
parameter	0.5	0.9	dvdt	overshoot	resting	parameter	0.5	0.9	dvdt	overshoot	resting	parameter	02 Hz	02 Hz	02 Hz	02 Hz	02 Hz	parameter	1 Hz	1 Hz	1 Hz	1 Hz	1 Hz
unit	seconds	seconds	(V/s)	mV	mV	unit	seconds	seconds	(V/s)	mV	mV	unit	seconds	seconds	(V/s)	mV	mV	unit	seconds	seconds	(V/s)	mV	mV
Cell number						Cell number						Cell number						Cell number
1	0.03499	0.1458	64.418	31.5528	-67.8811	1	0.00659	0.05926	136.477	40.6023	-67.2782	1	0.00597	0.24041	89.9052	25.322	-59.8308	1	0.01263	0.2454	111.668	40.6562	-61.2393
2	0.02417	0.11683	115.078	30.083	-69.7005	2	0.00577	0.03851	54.8864	23.3864	-66.577	2	0.02287	0.28766	174.181	41.054	-64.0799	2	0.0128	0.18462	120.002	41.0938	-63.7812
3	0.01501	0.08456	100.068	21.4209	-70.2591	3	0.01243	0.16639	102.502	40.5938	-61.9942	3	0.01188	0.14343	152.448	39.8319	-69.941	3	0.01161	0.23274	111.252	38.4062	-61.8366
4	0.0085	0.15292	213.27	36.9627	-73.7906	4	0.09875	0.19688	98.7515	27.0938	-62.2868	4	0.01664	0.20671	44.405	21.4678	-65.1434	4	0.04008	0.21464	103.752	40.3438	-59.6356
5	0.01849	0.15116	202.014	39.8709	-69.3382	5	0.00801	0.16577	91.2479	29.875	-64.5961	5	0.00868	0.21606	26.0178	7.38629	-61.6488	5	0.01434	0.24041	209.995	54.0312	-64.5052
6	0.00812	0.09228	126.336	27.8628	-68.9325	6	0.00849	0.11314	79.6022	27.3949	-66.0553	6	0.00844	0.23325	104.915	27.167	-65.4006	6	0.02266	0.19349	134.377	42.7188	-66.6193
7	0.00269	0.09771	111.951	21.3896	-67.1152	7	0.00207	0.0673	147.216	32.7585	-64.7702	7	0.00638	0.23637	114.245	38.1927	-65.9625	7	0.01138	0.20362	98.1265	24.3438	-61.0621
8	0.00322	0.2407	167.614	36.7751	-62.5489	8	0.01601	0.21791	270.487	50.9965	-66.5764	8	0.00636	0.22782	102.779	26.2471	-65.6352	8	0.01245	0.29474	219.37	59.1562	-62.7812
9	0.00272	0.13736	193.256	30.3332	-73.4886	9	0.0141	0.22502	147.188	43.2719	-65.9792	9	0.0062	0.31931	181.373	43.7329	-69.4109	9	0.01277	0.38503	199.378	55.4375	-62.2116
10	0.0077	0.13215	344.61	53.4427	-73.0712	10	0.00369	0.08072	388.874	55.6563	-68.9042	10	0.00844	0.25617	221.742	46.3811	-71.6339	10	0.00954	0.31678	296.868	56.0312	-66.1458
11	0.00706	0.10865	128.838	42.3101	-63.4749	11	0.00617	0.11055	150.17	42.5085	-67.1916	11	0.00987	0.15646	308.21	57.2203	-69.9074	11	0.00884	0.14714	196.87	44.6289	-68.406
12	0.00517	0.10915	115.704	34.5235	-62.3723	12	0.00638	0.20687	107.159	33.9205	-64.2635	12	0.00856	0.18255	72.548	33.7531	-71.0041	12	0.02265	0.32811	178.128	50.1562	-61.3518
13	0.00543	0.08241	261.429	52.5046	-65.9625	13	0.00569	0.10549	143.229	37.9036	-62.8889	13	0.00471	0.21365	292.075	49.3774	-69.192	13	0.00458	0.26424	114.377	18.3438	-56.8521
14	0.01879	0.1849	270.183	64.2	-64.444	14	0.00964	0.08167	367.97	53.1094	-66.8154	14	0.01009	0.20551	127.337	32.9913	-65.1357	14	0.00569	0.2243	184.996	47.4375	-62.9473
15	0.00821	0.16705	255.8	46.0314	-66.9934							15	0.00421	0.14443	44.092	7.7162	-69.8102	15	0.00753	0.40209	218.12	50.1875	-66.1395
16	0.00884	0.17793	273.31	50.5032	-64.7754							16	0.00924	0.23137	64.002	12.8421	-63.9446	16	0.011	0.27868	168.621	48	-63.4898
17	0.00666	0.104	185.127	40.5276	-68.0878							17	0.00525	0.21751	55.602	19.7237	-64.8992	17	0.00741	0.13305	268.754	61.9688	-70.6662
18	0.00521	0.1035	81.3055	36.9002	-66.4178							18	0.00411	0.15551	108.476	32.8245	-68.7212	18	0.00869	0.08233	232.504	44.5625	-73.2829
19	0.0042	0.17952	118.206	30.4583	-67.6727							19	0.01097	0.21593	148.643	38.2553	-69.079	19	0.01208	0.11185	229.222	51.4766	-66.665
20	0.00475	0.15561	85.625	27	-65.4137							20	0.00463	0.21637	224.36	-5.15586	-64.2204	20	0.00953	0.17685	188.754	47.7813	-62.7565
21	0.00168	0.05276	168.124	37.3125	-68.046							21	0.0044	0.24045	62.1256	14.3118	-60.0796	21	0.00948	0.21833	111.877	31.9688	-61.5765
												22	0.01272	0.13831	249.83	48.607	-65.0861	22	0.00676	0.19757	175.337	47.4346	-63.2874
												23	0.0072	0.37025	150.852	42.7729	-64.4897	23	0.0121	0.17005	272.494	52.1875	-66.9319
												24	0.00785	0.16371	105.072	33.6662	-69.0207	24	0.01274	0.18481	118.122	39.8125	-62.2925
												25	0.00541	0.04857	70.0478	22.0776	-64.0371	25	0.01742	0.24166	255.778	54.9077	-65.8804
												26	0.00475	0.18832	39.402	3.40858	-58.505	26	0.00416	0.27704	223.328	44.8333	-68.5186
												27	0.00641	0.06442	151.978	25.2985	-62.7303		0.01215	0.28034	173.686	45.1176	-64.1637
												28	0.02661	0.18426	44.4052	21.0456	-60.6067
												29	0.01385	0.19085	106.948	36.0246	-63.346
												30	0.00365	0.12776	45.0308	22.8906	-62.2324
												31	0.0133	0.13692	93.814	27.8628	-65.9697
												32	0.02137	0.26126	116.955	27.9253	-60.4467
												33	0.00801	0.22336	91.9376	26.8621	-60.8714
												34	0.00216	0.02051	184.5	45.3747	-61.4867
												35	0.02262	0.18305	183.25	54.0056	-64.577
												36	0.0237	0.32121	221.401	53.3176	-66.1945
												37	0.00831	0.27313	299.579	53.5052	-68.4308
												38	0.01246	0.19301	185.126	52.0668	-70.1305
												39	0.00848	0.13846	218.587	47.337	-66.3733
												40	0.00703	0.24806	177.621	42.9668	-63.9481
												41	0.00677	0.17985	110.701	28.3944	-68.7384
												42	0.0043	0.17264	208.266	40.7465	-68.8351
												43	0.01268	0.23099	205.768	49.7214	-64.5753
												44	0.00804	0.19792	84.641	23.5682	-61.3587
												45	0.00389	0.19786	148.852	46.4223	-67.0873
												46	0.00546	0.2915	173.244	41.6847	-64.0944
												47	0.00357	0.14847	103.665	33.4838	-64.6261
												48	0.0045	0.12332	215.616	50.7925	-66.7589
												49	0.00369	0.20256	137.594	31.6779	-65.824
												50	0.00516	0.14993	100.068	31.0837	-69.4096
												51	0.00423	0.19587	298.955	55.4753	-64.9907
												52	0.01364	0.28282	331.475	60.5101	-66.4149
												53	0.00316	0.13576	125.711	28.4256	-67.1304
												54	0.0047	0.14133	203.264	44.1551	-65.2865
												55	0.0018	0.16767	237.036	44.6555	-65.4019
												56	0.00972	0.27646	175.745	41.4658	-63.8837
												57	0.00948	0.17546	189.504	36.8376	-64.2084
												58	0.00401	0.22218	190.756	55.1939	-61.0147
												59	0.0049	0.19972	198.26	38.495	-67.1004
												60	0.00486	0.21106	183.25	54.9125	-62.7831
												61	0.09418	0.09651	107.573	27.4875	-60.041
												62	0.00651	0.18381	330.852	57.3204	-62.5363
												63	0.00515	0.24115	135.718	33.5229	-70.8252
												64	0.00561	0.26191	133.216	39.4331	-62.5113
												65	0.00531	0.26741	68.172	18.5126	-64.2117
												66	0.01602	0.31945	37.526	10.3195	-61.7311
												67	0.01414	0.2063	55.0382	21.1394	-62.5898
												68	0.01337	0.2408	85.0581	29.7703	-63.9646
												69	0.00666	0.30027	58.79	12.2271	-62.7124
												70	0.00874	0.23795	161.985	39.6833	-63.5301
												71	0.00367	0.19585	268.308	55.0688	-65.2149
												72	0.0025	0.24125	308.961	52.3169	-71.9353
												73	0.00335	0.23971	347.112	55.5692	-63.9434
												74	0.02798	0.18857	248.92	54.7248	-65.7556
												75	0.00494	0.26246	176.371	39.8709	-69.0648
												76	0.01357	0.23006	224.528	57.7894	-65.1642
												77	0.00579	0.32355	36.274	5.28485	-61.4811
												78	0.00269	0.14019	187.005	42.185	-66.4339
												79	0.00211	0.35416	175.744	39.7459	-64.1756
												80	0.00959	0.26142	217.022	59.697	-66.2997
												81	0.00316	0.16577	134.467	37.4318	-64.6698
												82	0.01368	0.41096	170.742	70.8296	-62.7845
												83	0.00326	0.15936	247.044	54.5059	-68.612
												84	0.00492	0.21782	218.274	50.1592	-64.9301
												85	0.01011	0.17136	220.776	51.5352	-69.8996
												86	0.08546	0.19783	182.624	48.4076	-64.7004
												87	0.01838	0.26125	270.184	63.043	-67.9698
												88	0.00281	0.13967	218.75	45.9687	-70.9282
												89	0.01128	0.15721	393.748	65.5	-67.8064
												90	0.00252	0.14551	251.249	59.2812	-64.3051
												91	0.01119	0.3374	177.501	43.0937	-65.0338
												92	0.00326	0.16181	229.374	47	-69.0636
												93	0.00753	0.11265	310.624	56.1875	-67.3953
												94	0.0177	0.24606	165.624	50.3438	-65.043
												95	0.00829	0.13826	203.749	44.9063	-72.1599

## Sheet: Figure 2
Cell number		02 Hz			1 Hz		S = Stable
1	S	Control		1	S	Control	N = No stable
2	N	Control		2	S	Control
3	N	Control		3	S	Control
4	N	Control		4	S	Control
5	S	Control		5	S	Control
6	S	Control		6	S	Control
7	N	Control		7	S	Control
8	S	Control		8	S	Control
9	S	Control		9	S	Control
10	S	Control		10	S	Control
11	S	Control		11	S	Control
12	S	Control		12	N	Control
13	S	Control		13	N	Control
14	S	Control		14	S	Control
15	S	Control		1	S	Chagas
16	S	Control		2	N	Chagas
17	S	Control		3	S	Chagas
18	S	Control		4	S	Chagas
19	N	Control		5	N	Chagas
20	S	Control		6	N	Chagas
21	S	Control		7	N	Chagas
1	N	Chagas		8	N	Chagas
2	N	Chagas		9	N	Chagas
3	N	Chagas		10	N	Chagas
4	N	Chagas		11	N	Chagas
5	N	Chagas		12	N	Chagas
6	N	Chagas		13	N	Chagas
7	N	Chagas		14	S	Chagas
8	S	Chagas		15	N	Chagas
9	N	Chagas		16	N	Chagas
10	N	Chagas		17	S	Chagas
11	N	Chagas		18	N	Chagas
12	N	Chagas		19	N	Chagas
13	N	Chagas		20	N	Chagas
14	S	Chagas		21	N	Chagas
15	N	Chagas		22	N	Chagas
16	N	Chagas		23	N	Chagas
17	N	Chagas		24	N	Chagas
18	N	Chagas		25	N	Chagas
19	N	Chagas		26	N	Chagas
20	N	Chagas		27	S	Chagas
21	N	Chagas
22	S	Chagas
23	N	Chagas
24	S	Chagas
25	N	Chagas
26	N	Chagas
27	N	Chagas
28	N	Chagas
29	N	Chagas
30	N	Chagas
31	N	Chagas
32	N	Chagas
33	N	Chagas
34	N	Chagas
35	N	Chagas
36	N	Chagas
37	N	Chagas
38	N	Chagas
39	N	Chagas
40	N	Chagas
41	N	Chagas
42	N	Chagas
43	N	Chagas
44	N	Chagas
45	N	Chagas
46	N	Chagas
47	N	Chagas
48	N	Chagas
49	N	Chagas
50	N	Chagas
51	N	Chagas
52	N	Chagas
53	N	Chagas
54	N	Chagas
55	N	Chagas
56	N	Chagas
57	N	Chagas
58	N	Chagas
59	S	Chagas
60	S	Chagas
61	S	Chagas
62	N	Chagas
63	S	Chagas
64	N	Chagas
65	N	Chagas
66	N	Chagas
67	N	Chagas
68	S	Chagas
69	N	Chagas
70	N	Chagas
71	S	Chagas
72	N	Chagas
73	N	Chagas
74	N	Chagas
75	N	Chagas
76	N	Chagas
77	N	Chagas
78	N	Chagas
79	N	Chagas
80	N	Chagas
81	N	Chagas
82	N	Chagas
83	S	Chagas
84	N	Chagas
85	N	Chagas
86	N	Chagas
87	N	Chagas
88	N	Chagas
89	N	Chagas
90	N	Chagas
91	N	Chagas
92	N	Chagas
93	N	Chagas
94	N	Chagas
95	N	Chagas

## Sheet: Figure 3
	Control before nickel	Control after nickel		Chagas before nickel	Chagas after nickel
parameter	90% of AP repolarization	90% of AP repolarization	parameter	90% of AP repolarization	90% of AP repolarization
unit	seconds	seconds	unit	seconds	seconds
Cell number			Cell number
1	0.0751	0.02177	1	0.06583	0.05216
2	0.0542	0.01761	2	0.2402	0.06691
3	0.07422	0.04326	3	0.15672	0.07031
4	0.09415	0.06346	4	0.19084	0.0975
			5	0.18631	0.09266
			6	0.26026	0.11352
			7	0.26311	0.13246
			8	0.19391	0.09221
			9	0.23773	0.15989
			10	0.67601	0.4128
			11	0.21442	0.06137

## Sheet: Figure 4
	Control before SEA	Control after SEA					Chagas before SEA	Chagas after SEA
parameter	90% of AP repolarization	90% of AP repolarization	1			parameter	90% of AP repolarization	90% of AP repolarization
unit	ms	ms	%	%		unit	ms	ms	%	%
Cell number			remaining	reduction		Cell number			remaining	reduction
1	199.987	115.994	0.580008	0.419992		1	186.51	94.4134	0.506211	0.493789
2	174.837	121.328	0.69395	0.30605		2	252.952	47.2336	0.186729	0.813271
3	73.7836	20.5993	0.279185	0.720815		3	184.999	148.72	0.803896	0.196104
4	77.5976	49.3632	0.636143	0.363857		4	217.455	80.9743	0.372373	0.627627
5	149.688	69.3463	0.463272	0.536728		5	246.918	199.456	0.807782	0.192218
6	84.7714	60.2597	0.710849	0.289151		6	212.674	75.0609	0.352939	0.647061
7	118.193	37.16	0.314401	0.685599		7	143.891	72.1831	0.501651	0.498349
8	40.1845	20.9582	0.521549	0.478451		8	165.202	54.1471	0.327763	0.672237
9	69.4874	55.62	0.800433	0.199567		9	91.1838	44.9405	0.492856	0.507144
10	45.3737	36.5573	0.805694	0.194306		10	207.373	58.9127	0.284091	0.715909
						11	265.98	74.4924	0.280068	0.719932

## Sheet: Figure 5
	Control Short	Control long			Chagas short	Chagas long
Unit	pA*s	pA*s		Unit	pA*s	pA*s
Cell number				Cell number
1	-74140	-69621.5		1	-88112.7	-108465
2	-61836.6	-53726		2	-125693	-75388
3	-82474	-43782.6		3	-54449.3	-45536.7
4	-75199.6	-95230.1		4	-42077.2	-34545.1
5	-26026.9	-10197.1		5	-20693	-66872
6	-61427.3	-78510.1		6	-51288	-78743.2
7	-26587.4	-64074.9		7	-27576.3	-70774.9
8	-44955.2	-77794.4		8	-19205.1	-45114
9	-9825.56	-25946		9	-50202.4	-55782.6
10	-48905.6	-44363.2		10	-92858.3	-119610
11	7468.45	-26852.6		11	-227130	-114505
12	-22801	-18490.8		12	-68964.8	-56657.2
13	-24637.9	-26236		13	-133168	-79777.8
14	-23441.2	-30788.1		14	-120125	-117829
15	-18208.1	-23728.9		15	-134466	-137388
				16	-106334	-87900
				17	-57764.5	-47004.1
				18	-32095.9	-70142.4
				19	-184771	-42293.7
				20	-93744.8	-182031

## Sheet: Figure 6
	Control before nickel	Control after nickel			Chagas before nickel	Chagas after nickel
Unit	pA*s	pA*s		Unit	pA*s	pA*s
Cell number				Cell number
1	-43017.2	-35588.1		1	-88402.8	-24062
2	-22847.8	-31323.5		2	-45407.9	-14564.8
3	-16650.2	-10803.4		3	-88427.8	-47755.3
4	-20613.8	-22732.4		4	-52532.1	-10255.1
				5	-55625.7	-10553.2
				6	-197379	-14826.3
				7	-72174.7	22328.6
				8	-53362	6527.36
					--	--

## Sheet: Figure 7
	Control before sea	Control after sea			Chagas sea	Chagas sea
Unit	pA*s	pA*s		Unit	pA*s	pA*s
Cell number				Cell number
1	-25270.4	-28704.8		1	-68279.4	-27179.1
2	-52039.6	-18769.7		2	-248415	-93083.1
3	-1465.71	-14536.6		3	-200468	-79917.6
4	-8860.07	-12536.1		4	-56535.5	-38177.6
5	-7400.04	-31116.7		5	-102306	-78179.5
6	-49223.1	-52903.5		6	-74510.2	-8562.12
7	-50032.8	-14846.1		7	-94490.3	-59195.4
8	-51016.9	-62190		8	-195577	-43584.9
9	-81906.8	-73257

## Sheet: Figure 8
	Cell 1	Cell 1	Cell 1	Cell 1		Cell 2	Cell 2	Cell 2	Cell 2		Cell 3	Cell 3	Cell 3	Cell 3		Cell 4	Cell 4	Cell 4	Cell 4			Cell 1	Cell 1	Cell 1	Cell 1		Cell 2	Cell 2	Cell 2	Cell 2		Cell 3	Cell 3	Cell 3	Cell 3		Cell 4	Cell 4	Cell 4	Cell 4		Cell 5	Cell 5	Cell 5	Cell 5
	Control	Control	Control	Control		Control	Control	Control	Control		Control	Control	Control	Control		Control	Control	Control	Control			Chagas	Chagas	Chagas	Chagas		Chagas	Chagas	Chagas	Chagas		Chagas	Chagas	Chagas	Chagas		Chagas	Chagas	Chagas	Chagas		Chagas	Chagas	Chagas	Chagas
	Before Nickel	After Nickel	Difference (B-C)	Normalized by Capacitance (215)		Before Nickel	After Nickel	Difference (B-C)	Normalized by Capacitance (280)		Before Nickel	After Nickel	Difference (B-C)	Normalized by Capacitance (285)		Before Nickel	After Nickel	Difference (B-C)	Normalized by Capacitance (150)			Before Nickel	After Nickel	Difference (B-C)	Normalized by Capacitance (205)		Before Nickel	After Nickel	Difference (B-C)	Normalized by Capacitance (195)		Before Nickel	After Nickel	Difference (B-C)	Normalized by Capacitance (220)		Before Nickel	After Nickel	Difference (B-C)	Normalized by Capacitance (330)		Before Nickel	After Nickel	Difference (B-C)	Normalized by Capacitance (290)
	pA	pA	pA	pA/pF		pA	pA	pA	pA/pF		pA	pA	pA	pA/pF		pA	pA	pA	pA/pF			pA	pA	pA	pA/pF		pA	pA	pA	pA/pF		pA	pA	pA	pA/pF		pA	pA	pA	pA/pF		pA	pA	pA	pA/pF
40	159.115	107.448	51.6667	0.24031		354.297	196.602	157.695	0.5632		214.531	157.292	57.2396	0.20084		128.854	86.0938	42.7604	0.28507		40	265.273	139.531	125.742	0.61338		298.516	222.5	76.0156	0.38982		252.917	131.927	120.99	0.54995		234.635	161.25	73.3854	0.22238		234.635	161.25	73.3854	0.25305
30	113.385	64.4271	48.9583	0.22771		289.961	146.016	143.945	0.51409		163.828	113.229	50.599	0.17754		86.1979	53.9062	32.2917	0.21528		30	224.219	113.073	111.146	0.54217		242.93	167.031	75.8984	0.38922		220.625	117.656	102.969	0.46804		207.656	140.625	67.0312	0.20313		207.656	140.625	67.0312	0.23114
20	111.094	77.9167	33.1771	0.15431		280.156	155.586	124.57	0.44489		157.383	120.677	36.7057	0.12879		93.1771	66.9792	26.1979	0.17465		20	167.578	72.0833	95.4948	0.46583		171.445	107.734	63.7109	0.32672		163.802	80.0521	83.75	0.38068		155.885	109.375	46.5104	0.14094		155.885	109.375	46.5104	0.16038
10	95.2083	63.75	31.4583	0.14632		243.594	134.805	108.789	0.38853		138.086	107.396	30.6901	0.10768		77.7604	62.7083	15.0521	0.10035		10	138.008	54.8438	83.1641	0.40568		123.867	77.2656	46.6016	0.23898		126.042	61.25	64.7917	0.29451		133.646	86.7969	46.849	0.14197		133.646	86.7969	46.849	0.16155
0	91.9271	64.0104	27.9167	0.12984		220.156	136.328	83.8281	0.29939		125.039	101.771	23.2682	0.08164		80.1562	63.8021	16.3542	0.10903		0	104.492	30.2083	74.2839	0.36236		72.2656	42.5781	29.6875	0.15224		90.2604	36.5625	53.6979	0.24408		110.781	71.875	38.9062	0.1179		110.781	71.875	38.9062	0.13416
-10	51.25	34.9479	16.3021	0.07582		161.25	86.4844	74.7656	0.26702		71.9141	61.0938	10.8203	0.03797		35.8854	28.4896	7.39583	0.04931		-10	87.9688	28.3333	59.6354	0.2909		47.1484	29.1406	18.0078	0.09235		76.1979	49.8958	26.3021	0.11955		104.948	72.1094	32.8385	0.09951		104.948	72.1094	32.8385	0.11324
-20	35.7812	18.75	17.0312	0.07922		123.438	59.8828	63.5547	0.22698		40.7812	38.5938	2.1875	0.00768		21.0938	19.4271	1.66667	0.01111		-20	38.6719	4.21875	34.4531	0.16806		-7.34375	-13.3594	6.01563	0.03085		27.3958	9.79167	17.6042	0.08002		61.8229	34.8438	26.9792	0.08176		61.8229	34.8438	26.9792	0.09303
-30	3.07292	0.41667	2.65625	0.01235		70.7812	30.4297	40.3516	0.14411		1.32813	5.26042	-3.93229	-0.0138		-0.67708	0.05208	-0.72917	-0.00486		-30	8.4375	-23.8542	32.2917	0.15752		-46.1719	-42.7344	-3.4375	-0.01763		-4.6875	-10.6771	5.98958	0.02723		39.4271	15.2344	24.1927	0.07331		39.4271	15.2344	24.1927	0.08342
-40	-19.8958	-17.6562	-2.23958	-0.01042		36.7188	-0.70313	37.4219	0.13365		-36.0156	-16.6146	-19.401	-0.06807		-22.8646	-21.5625	-1.30208	-0.00868		-40	-11.9922	-46.5104	34.5182	0.16838		-83.6328	-70.3125	-13.3203	-0.06831		-33.4375	-29.8438	-3.59375	-0.01634		17.9167	-9.6875	27.6042	0.08365		17.9167	-9.6875	27.6042	0.09519
-50	-44.5833	-45.3646	0.78125	0.00363		-12.0703	-36.9141	24.8438	0.08873		-76.1328	-49.8438	-26.2891	-0.09224		-36.5104	-41.25	4.73958	0.0316		-50	-30.3906	-50.5208	20.1302	0.0982		-96.0547	-82.2656	-13.7891	-0.07071		-44.6354	-31.6146	-13.0208	-0.05919		1.25	-16.3281	17.5781	0.05327		1.25	-16.3281	17.5781	0.06061
-60	-65.8333	-55.3125	-10.5208	-0.04893		-35.2344	-55.4297	20.1953	0.07213		-81.0938	-69.1146	-11.9792	-0.04203		-47.3438	-49.1667	1.82292	0.01215		-60	-53.7891	-71.9271	18.138	0.08848		-115.938	-109.688	-6.25	-0.03205		-70.5729	-51.9792	-18.5938	-0.08452		-14.7396	-32.0312	17.2917	0.0524		-14.7396	-32.0312	17.2917	0.05963
-70	-85.625	-76.8229	-8.80209	-0.04094		-66.6797	-90	23.3203	0.08329		-108.398	-82.5521	-25.8464	-0.09069		-66.6667	-70.0521	3.38542	0.02257		-70	-79.4141	-92.8646	13.4505	0.06561		-139.844	-139.609	-0.23438	-0.0012		-102.083	-82.2917	-19.7917	-0.08996		-42.9167	-58.4375	15.5208	0.04703		-42.9167	-58.4375	15.5208	0.05352

## Sheet: Figure 9
	Control	Chagas
Unit	pA.ms/pF	pA.ms/pF
Cell number
Cell 1	-125.383	-209.334
Cell 2	-546.86	-134.729
Cell 3	-467.542	-95.1327
Cell 4	-714.405	-143.954
Cell 5	-564.442	-146.097
Cell 6	-128.553	-150.925
Cell 7	-116.023	-220.978
Cell 8	-113.57	-163.073
Cell 9	-325.291	-56.1369
Cell 10	-226.194	-84.1428
Cell 11	-674.915	-123.099
Cell 12	-944.454	-102.265
Cell 13	-100.111	--
Cell 14	-135.955	--
Cell 15	-214.198	--

## Sheet: Figure 10
Well	Sample	Gene	Ct 1	Ct 2	Average CT		Well	Sample	Gene	Ct 1	Ct 2	Average Ct	∆Ct
A e B 1	Heart CO	18s	13.8514	13.6576	13.7545	Control 1	C e D 1	Heart CO	18s T.cruzi	0	0	0	0	Heart CO	control
A e B 2	Heart CO	18s	18.0245	17.8613	17.9429	Control 2	C e D 2	Heart CO	18s T.cruzi	0	0	0	0	Heart CD	chagas
A e B 3	Heart CO	18s	14.2539	14.5318	14.3928	Control 3	C e D 3	Heart CO	18s T.cruzi	0	0	0	0
A e B 4	Heart CO	18s	13.905	14.8961	14.4005	Control 4	C e D 4	Heart CO	18s T.cruzi	0	0	0	0
A e B 5	Heart CO	18s	16.4349	16.4712	16.453	Control 5	C e D 5	Heart CO	18s T.cruzi	0	0	0	0
A e B 6	Heart CO	18s	16.0642	15.1582	15.6112	Control 6	C e D 6	Heart CO	18s T.cruzi	0	0	0	0
A e B 7	Heart CD	18s	12.9592	13.9001	13.4296	Chagas 1	C e D 7	Heart CD	18s T.cruzi	29.1621	29.1471	29.1546	15.725
A e B 8	Heart CD	18s	12.2929	14.275	13.284	Chagas 2	C e D 8	Heart CD	18s T.cruzi	30.8482	30.1093	30.4787	17.1947
A e B 9	Heart CD	18s	13.1264	12.9952	13.0608	Chagas 3	C e D 9	Heart CD	18s T.cruzi	32.1764	32.4977	32.3371	19.2762
A e B 10	Heart CD	18s	14.4589	14.4592	14.4591	Chagas 4	C e D 10	Heart CD	18s T.cruzi	31.4478	30.8449	31.1463	16.6872
A e B 11	Heart CD	18s	13.2839	13.8749	13.5794	Chagas 5	C e D 11	Heart CD	18s T.cruzi	29.6178	29.2946	29.4562	15.8769
A e B 12	Heart CD	18s	12.17	12.3484	12.2592	Chagas 6	C e D 12	Heart CD	18s T.cruzi	29.4339	29.242	29.3379	17.0787
G e H 10	CL Brener	18s	18.66	19.1132	18.8866		G e H 10	CL Brener	18s T.cruzi	15.5698	15.5499	15.5599	-3.32672
													Average ∆Ct
													0
